# Supplementary material for: Trim66’s paternal deficiency causes intrauterine overgrowth
Source: Life Sci Alliance. 2024 May 7;7(7):e202302512. doi: 10.26508/lsa.202302512 (PMC11077763; doi:10.26508/lsa.202302512)
Supplement: Supplementary file 2 [file LSA-2023-02512_TableS1.xlsx]

## Sheet: RS
Table S1. Mielnicka et al. - Differentialy expressed genes in round spermatids gfp/gfp VS. wild type (E-MTAB-12471)
	ID	Name	Description	Gene type	log2 Fold Change	Adjusted p-value
1	MGI:2152406	Trim66	tripartite motif-containing 66	protein coding gene	-1.654	7.3e-25
2	MGI:5623597	Gm40712	predicted gene, 40712	lncRNA gene	-0.9487	2.5e-04
3	MGI:3041185	Dgkeos	diacylglycerol kinase, epsilon, opposite strand	antisense lncRNA gene	-0.4293	7.3e-04
4	MGI:3801803	Gm15904	predicted gene 15904	lncRNA gene	-0.6425	7.3e-04
5	MGI:6366900	Gm52607	predicted gene, 52607	lncRNA gene	-0.5446	1.2e-03
6	MGI:2685564	Spaca5	sperm acrosome associated 5	protein coding gene	-0.6838	2.1e-03
7	MGI:5434119	Gm20763	predicted gene, 20763	pseudogene	0.613	6.0e-03
8	MGI:5595390	Gm36231	predicted gene, 36231	lncRNA gene	-0.4835	7.4e-03
9	MGI:2687054	Lypd4	Ly6/Plaur domain containing 4	protein coding gene	-0.2497	7.7e-03
10	MGI:1890156	Stx8	syntaxin 8	protein coding gene	-0.4225	7.7e-03
11	MGI:3646958	Gm5244	predicted pseudogene 5244	protein coding gene	0.7525	7.7e-03
12	MGI:5624949	Gm42064	predicted gene, 42064	lncRNA gene	-0.7301	1.0e-02
13	MGI:1920830	Lrrc72	leucine rich repeat containing 72	protein coding gene	-0.3192	1.2e-02
14	MGI:1915532	Yipf1	Yip1 domain family, member 1	protein coding gene	-0.3214	1.2e-02
15	MGI:1922819	1700028D13Rik	RIKEN cDNA 1700028D13 gene	lncRNA gene	-0.388	1.2e-02
16	MGI:1353596	Tor2a	torsin family 2, member A	protein coding gene	0.3884	1.2e-02
17	MGI:1917410	Vps36	vacuolar protein sorting 36	protein coding gene	-0.4006	1.2e-02
18	MGI:1916676	Armh2	armadillo-like helical domain containing 2	protein coding gene	-0.4398	1.2e-02
19	MGI:1927338	Sv2b	synaptic vesicle glycoprotein 2 b	protein coding gene	-0.4523	1.2e-02
20	MGI:1916581	1700007L15Rik	RIKEN cDNA 1700007L15 gene	lncRNA gene	-0.489	1.2e-02
21	MGI:1920688	1700061F12Rik	RIKEN cDNA 1700061F12 gene	lncRNA gene	-0.5315	1.2e-02
22	MGI:1918117	4921521D15Rik	RIKEN cDNA 4921521D15 gene	lncRNA gene	-0.5701	1.2e-02
23	MGI:5621617	Gm38732	predicted gene, 38732	lncRNA gene	0.5733	1.2e-02
24	MGI:98270	Sds	serine dehydratase	protein coding gene	0.6369	1.2e-02
25	MGI:107504	Gip	gastric inhibitory polypeptide	protein coding gene	-0.8477	1.2e-02
26	MGI:2138953	Fibcd1	fibrinogen C domain containing 1	protein coding gene	-0.4188	1.3e-02
27	MGI:6366742	Gm52511	predicted gene, 52511	lncRNA gene	-0.5148	1.3e-02
28	MGI:1922308	4930519H02Rik	RIKEN cDNA 4930519H02 gene	lncRNA gene	-0.4609	1.4e-02
29	MGI:1914934	Luc7l3	LUC7-like 3 (S. cerevisiae)	protein coding gene	0.4777	1.4e-02
30	MGI:2448567	Chd2	chromodomain helicase DNA binding protein 2	protein coding gene	0.3427	1.4e-02
31	MGI:1920507	1700023C21Rik	RIKEN cDNA 1700023C21 gene	lncRNA gene	-0.5129	1.4e-02
32	MGI:1916373	Eci3	enoyl-Coenzyme A delta isomerase 3	protein coding gene	-0.6919	1.4e-02
33	MGI:1915383	Gcsh	glycine cleavage system protein H (aminomethyl carrier)	protein coding gene	0.3642	1.4e-02
34	MGI:88350	Cdc25c	cell division cycle 25C	protein coding gene	-0.2902	1.5e-02
35	MGI:2444354	Arid4a	AT rich interactive domain 4A (RBP1-like)	protein coding gene	0.2601	1.6e-02
36	MGI:5623847	Gm40962	predicted gene, 40962	lncRNA gene	-0.7054	1.6e-02
37	MGI:1298224	Pip5k1c	phosphatidylinositol-4-phosphate 5-kinase, type 1 gamma	protein coding gene	0.35	1.8e-02
38	MGI:3642801	Gm9999	predicted gene 9999	protein coding gene	-0.4122	1.8e-02
39	MGI:2684993	Cytl1	cytokine-like 1	protein coding gene	-0.5072	1.8e-02
40	MGI:3649863	Gm11924	predicted gene 11924	lncRNA gene	-0.5857	1.8e-02
41	MGI:1916120	Ak8	adenylate kinase 8	protein coding gene	-0.2344	1.8e-02
42	MGI:2652820	Setd1b	SET domain containing 1B	protein coding gene	0.3194	1.8e-02
43	MGI:1915778	Smim6	small integral membrane protein 6	protein coding gene	-0.4194	2.0e-02
44	MGI:2444919	Zfp438	zinc finger protein 438	protein coding gene	-0.2747	2.1e-02
45	MGI:1925141	Ube2s	ubiquitin-conjugating enzyme E2S	protein coding gene	-0.3485	2.1e-02
46	MGI:5589821	Gm30662	predicted gene, 30662	lncRNA gene	-0.5124	2.1e-02
47	MGI:5591450	Gm32291	predicted gene, 32291	lncRNA gene	-0.5438	2.1e-02
48	MGI:2140873	Ttc28	tetratricopeptide repeat domain 28	protein coding gene	0.2406	2.1e-02
49	MGI:5595378	Gm36219	predicted gene, 36219	lncRNA gene	-0.3449	2.1e-02
50	MGI:1924825	Kmt2e	lysine (K)-specific methyltransferase 2E	protein coding gene	0.3097	2.3e-02
51	MGI:107996	Slc8a2	solute carrier family 8 (sodium/calcium exchanger), member 2	protein coding gene	0.2353	2.4e-02
52	MGI:2180561	Atpaf2	ATP synthase mitochondrial F1 complex assembly factor 2	protein coding gene	-0.2793	2.4e-02
53	MGI:3783143	Gm15703	predicted gene 15703	pseudogene	-0.5081	2.4e-02
54	MGI:3801811	Gm16015	predicted gene 16015	lncRNA gene	-0.5293	2.4e-02
55	MGI:3802135	Gm14891	predicted gene 14891	pseudogene	-0.4564	2.5e-02
56	MGI:1924058	Rpl18a	ribosomal protein L18A	protein coding gene	-0.2449	2.6e-02
57	MGI:1306802	Itgb1bp1	integrin beta 1 binding protein 1	protein coding gene	-0.2467	2.6e-02
58	MGI:1921556	Prss46	protease, serine 46	protein coding gene	-0.2542	2.6e-02
59	MGI:1919997	Ttc39c	tetratricopeptide repeat domain 39C	protein coding gene	-0.2554	2.6e-02
60	MGI:1927617	Dhx38	DEAH (Asp-Glu-Ala-His) box polypeptide 38	protein coding gene	0.2687	2.6e-02
61	MGI:1917029	Pphln1	periphilin 1	protein coding gene	-0.2741	2.6e-02
62	MGI:105110	Rps2	ribosomal protein S2	protein coding gene	-0.2815	2.6e-02
63	MGI:1888520	Brd4	bromodomain containing 4	protein coding gene	0.2959	2.6e-02
64	MGI:1914160	Tmem107	transmembrane protein 107	protein coding gene	-0.331	2.6e-02
65	MGI:1923865	Got1l1	glutamic-oxaloacetic transaminase 1-like 1	protein coding gene	-0.3619	2.6e-02
66	MGI:1921058	Tex36	testis expressed 36	protein coding gene	-0.3665	2.6e-02
67	MGI:1343176	Timm17b	translocase of inner mitochondrial membrane 17b	protein coding gene	-0.5284	2.6e-02
68	MGI:3647125	Gm7284	predicted gene 7284	pseudogene	-0.5319	2.6e-02
69	MGI:1277223	Atxn2	ataxin 2	protein coding gene	0.241	2.6e-02
70	MGI:5621456	Gm38571	predicted gene, 38571	lncRNA gene	0.31	2.6e-02
71	MGI:3710243	Myh7b	myosin, heavy chain 7B, cardiac muscle, beta	protein coding gene	0.3356	2.6e-02
72	MGI:5624391	Gm41506	predicted gene, 41506	lncRNA gene	-0.3597	2.6e-02
73	MGI:88058	Apoh	apolipoprotein H	protein coding gene	-0.3611	2.6e-02
74	MGI:1915317	Mrnip	MRN complex interacting protein	protein coding gene	-0.3992	2.6e-02
75	MGI:104964	Spn-ps	sialophorin, pseudogene	pseudogene	-0.4567	2.6e-02
76	MGI:1349412	Clec4a2	C-type lectin domain family 4, member a2	protein coding gene	-0.5763	2.6e-02
77	MGI:1917946	Magea9	MAGE family member A9	protein coding gene	-0.3638	2.6e-02
78	MGI:1859287	Dnmt3l	DNA (cytosine-5-)-methyltransferase 3-like	protein coding gene	-0.3479	2.7e-02
79	MGI:1918972	Cic	capicua transcriptional repressor	protein coding gene	0.2578	2.7e-02
80	MGI:1922602	Magea13	MAGE family member A13	protein coding gene	-0.3772	2.7e-02
81	MGI:3616441	Cypt1	cysteine-rich perinuclear theca 1	protein coding gene	-0.392	2.7e-02
82	MGI:1915474	1700067P10Rik	RIKEN cDNA 1700067P10 gene	protein coding gene	-0.4851	2.7e-02
83	MGI:2673872	Syt16	synaptotagmin XVI	protein coding gene	0.5022	2.7e-02
84	MGI:894675	Tnfrsf18	tumor necrosis factor receptor superfamily, member 18	protein coding gene	0.5342	2.7e-02
85	MGI:3650365	Gm11738	predicted gene 11738	lncRNA gene	0.5407	2.7e-02
86	MGI:5662937	Gm42800	predicted gene 42800	lncRNA gene	-0.5412	2.7e-02
87	MGI:2441733	9130204K15Rik	RIKEN cDNA 9130204K15 gene	lncRNA gene	-0.5766	2.7e-02
88	MGI:1202876	Tcf7l1	transcription factor 7 like 1 (T cell specific, HMG box)	protein coding gene	0.5885	2.7e-02
89	MGI:1916348	Tmem176b	transmembrane protein 176B	protein coding gene	-0.6188	2.7e-02
90	MGI:5594852	Gm35693	predicted gene, 35693	lncRNA gene	-0.6581	2.7e-02
91	MGI:1928842	Cacna1h	calcium channel, voltage-dependent, T type, alpha 1H subunit	protein coding gene	0.2474	2.7e-02
92	MGI:1916532	1700001J03Rik	RIKEN cDNA 1700001J03 gene	protein coding gene	-0.4217	2.7e-02
93	MGI:3588225	Ccdc160	coiled-coil domain containing 160	protein coding gene	-0.4822	2.8e-02
94	MGI:1915625	Ndufa8	NADH:ubiquinone oxidoreductase subunit A8	protein coding gene	-0.31	2.8e-02
95	MGI:3525150	AY702102	cDNA sequence AY702102	lncRNA gene	-0.3593	2.8e-02
96	MGI:3588274	G630093K05Rik	RIKEN cDNA G630093K05 gene	lncRNA gene	-0.3894	2.8e-02
97	MGI:1916634	Tmem89	transmembrane protein 89	protein coding gene	-0.4064	2.8e-02
98	MGI:1914345	Trak1	trafficking protein, kinesin binding 1	protein coding gene	0.2249	2.9e-02
99	MGI:106374	Zmiz2	zinc finger, MIZ-type containing 2	protein coding gene	0.298	2.9e-02
100	MGI:3026647	Flrt1	fibronectin leucine rich transmembrane protein 1	protein coding gene	0.399	2.9e-02
101	MGI:1913882	Dph6	diphthamine biosynthesis 6	protein coding gene	-0.4842	2.9e-02
102	MGI:1922191	4930503H13Rik	RIKEN cDNA 4930503H13 gene	pseudogene	-0.546	2.9e-02
103	MGI:1341851	Msl3	MSL complex subunit 3	protein coding gene	-0.5647	2.9e-02
104	MGI:99948	Zfhx3	zinc finger homeobox 3	protein coding gene	0.3003	2.9e-02
105	MGI:1916694	Lyzl6	lysozyme-like 6	protein coding gene	-0.4491	2.9e-02
106	MGI:3780972	Gm2803	predicted gene 2803	pseudogene	-0.2725	2.9e-02
107	MGI:2679274	Adck5	aarF domain containing kinase 5	protein coding gene	-0.341	2.9e-02
108	MGI:1920570	1700047F07Rik	RIKEN cDNA 1700047F07 gene	lncRNA gene	-0.3539	2.9e-02
109	MGI:1202069	Cdk2ap1	CDK2 (cyclin-dependent kinase 2)-associated protein 1	protein coding gene	-0.3747	2.9e-02
110	MGI:5477077	Gm26583	predicted gene, 26583	lncRNA gene	0.4054	2.9e-02
111	MGI:1919471	1700021F07Rik	RIKEN cDNA 1700021F07 gene	protein coding gene	-0.4197	2.9e-02
112	MGI:2144150	Slc35e4	solute carrier family 35, member E4	protein coding gene	0.4617	2.9e-02
113	MGI:3646469	Agbl1	ATP/GTP binding protein-like 1	protein coding gene	-0.4986	2.9e-02
114	MGI:5595391	Gm36232	predicted gene, 36232	lncRNA gene	-0.586	2.9e-02
115	MGI:3801949	Gm16159	predicted gene 16159	lncRNA gene	-0.2342	2.9e-02
116	MGI:1861676	Nme6	NME/NM23 nucleoside diphosphate kinase 6	protein coding gene	-0.1992	2.9e-02
117	MGI:1925082	Tchp	trichoplein, keratin filament binding	protein coding gene	0.2252	2.9e-02
118	MGI:1922423	Tex38	testis expressed 38	protein coding gene	-0.3799	2.9e-02
119	MGI:1925352	8430426J06Rik	RIKEN cDNA 8430426J06 gene	lncRNA gene	-0.4434	2.9e-02
120	MGI:2681831	Rhox11	reproductive homeobox 11	protein coding gene	-0.5242	2.9e-02
121	MGI:3648840	Gm6093	predicted gene 6093	lncRNA gene	-0.5934	2.9e-02
122	MGI:1913376	Elof1	ELF1 homolog, elongation factor 1	protein coding gene	-0.2381	3.0e-02
123	MGI:1931131	Tex21	testis expressed gene 21	protein coding gene	-0.328	3.0e-02
124	MGI:6098202	Gm48613	predicted gene, 48613	lncRNA gene	-0.6394	3.0e-02
125	MGI:1916659	1700021N21Rik	RIKEN cDNA 1700021N21 gene	lncRNA gene	-0.2914	3.2e-02
126	MGI:3647872	Gm5487	predicted gene 5487	pseudogene	-0.3366	3.2e-02
127	MGI:5590473	Gm31314	predicted gene, 31314	lncRNA gene	-0.3544	3.2e-02
128	MGI:1914165	Cops9	COP9 signalosome subunit 9	protein coding gene	-0.4894	3.2e-02
129	MGI:1914904	4930558C23Rik	RIKEN cDNA 4930558C23 gene	protein coding gene	-0.3714	3.2e-02
130	MGI:2674071	Morn2	MORN repeat containing 2	protein coding gene	-0.2112	3.3e-02
131	MGI:1276124	Ep400	E1A binding protein p400	protein coding gene	0.236	3.3e-02
132	MGI:105313	Cit	citron	protein coding gene	0.2367	3.3e-02
133	MGI:1921348	Czib	CXXC motif containing zinc binding protein	protein coding gene	-0.2483	3.3e-02
134	MGI:1343161	Snf8	SNF8, ESCRT-II complex subunit, homolog (S. cerevisiae)	protein coding gene	-0.2641	3.3e-02
135	MGI:1914733	1700028P14Rik	RIKEN cDNA 1700028P14 gene	protein coding gene	-0.3067	3.3e-02
136	MGI:2685396	Gm550	predicted gene 550	protein coding gene	-0.3174	3.3e-02
137	MGI:1923896	Wdr38	WD repeat domain 38	protein coding gene	-0.3196	3.3e-02
138	MGI:1914668	Ppil4	peptidylprolyl isomerase (cyclophilin)-like 4	protein coding gene	0.3264	3.3e-02
139	MGI:98227	Sag	S-antigen, retina and pineal gland (arrestin)	protein coding gene	-0.3572	3.3e-02
140	MGI:1915473	Fam24a	family with sequence similarity 24, member A	protein coding gene	-0.3756	3.3e-02
141	MGI:3647244	Gm6652	predicted gene 6652	pseudogene	-0.4128	3.3e-02
142	MGI:2445210	Cyp4f39	cytochrome P450, family 4, subfamily f, polypeptide 39	protein coding gene	-0.418	3.3e-02
143	MGI:6097370	Gm48051	predicted gene, 48051	lncRNA gene	-0.4573	3.3e-02
144	MGI:1919943	Zcchc12	zinc finger, CCHC domain containing 12	protein coding gene	-0.5284	3.3e-02
145	MGI:1349661	Pla2g2f	phospholipase A2, group IIF	protein coding gene	0.6384	3.3e-02
146	MGI:2137379	Med15	mediator complex subunit 15	protein coding gene	0.2692	3.3e-02
147	MGI:3652238	Gm11482	predicted gene 11482	lncRNA gene	-0.3337	3.3e-02
148	MGI:3643219	Gm5070	predicted gene 5070	pseudogene	-0.3506	3.3e-02
149	MGI:1343044	Rbmx	RNA binding motif protein, X chromosome	protein coding gene	-0.3771	3.3e-02
150	MGI:104838	Spata13	spermatogenesis associated 13	protein coding gene	0.3884	3.3e-02
151	MGI:1921061	4930405J17Rik	RIKEN cDNA 4930405J17 gene	lncRNA gene	-0.4173	3.3e-02
152	MGI:1920627	1700058P15Rik	RIKEN cDNA 1700058P15 gene	lncRNA gene	-0.4772	3.3e-02
153	MGI:3035274	Tada2b	transcriptional adaptor 2B	protein coding gene	0.1914	3.3e-02
154	MGI:2139365	Abtb2	ankyrin repeat and BTB (POZ) domain containing 2	protein coding gene	-0.3711	3.3e-02
155	MGI:1914273	Use1	unconventional SNARE in the ER 1 homolog (S. cerevisiae)	protein coding gene	-0.322	3.3e-02
156	MGI:1330842	Rasal1	RAS protein activator like 1 (GAP1 like)	protein coding gene	-0.4927	3.3e-02
157	MGI:1344395	Chd3	chromodomain helicase DNA binding protein 3	protein coding gene	0.2359	3.3e-02
158	MGI:2146350	Scaf4	SR-related CTD-associated factor 4	protein coding gene	0.2192	3.4e-02
159	MGI:1921083	Fam98c	family with sequence similarity 98, member C	protein coding gene	-0.2337	3.4e-02
160	MGI:1917135	Aunip	aurora kinase A and ninein interacting protein	protein coding gene	-0.3533	3.4e-02
161	MGI:5623892	Gm41007	predicted gene, 41007	lncRNA gene	-0.3634	3.4e-02
162	MGI:106675	Adipoq	adiponectin, C1Q and collagen domain containing	protein coding gene	-0.4162	3.4e-02
163	MGI:3645826	Ctag2l2	CTAG2 like 2	protein coding gene	-0.4268	3.4e-02
164	MGI:6366251	Gm52188	predicted gene, 52188	lncRNA gene	0.4507	3.4e-02
165	MGI:1916050	Prr32	proline rich 32	protein coding gene	-0.4826	3.4e-02
166	MGI:2139274	Slc39a12	solute carrier family 39 (zinc transporter), member 12	protein coding gene	-0.5154	3.4e-02
167	MGI:5141854	Gm20389	predicted gene 20389	lncRNA gene	-0.3684	3.4e-02
168	MGI:1913743	Mrpl51	mitochondrial ribosomal protein L51	protein coding gene	-0.2863	3.4e-02
169	MGI:1860297	Apba1	amyloid beta (A4) precursor protein binding, family A, member 1	protein coding gene	0.2207	3.4e-02
170	MGI:5621409	Gm38524	predicted gene, 38524	lncRNA gene	0.5237	3.4e-02
171	MGI:1916557	Pxt1	peroxisomal, testis specific 1	protein coding gene	0.2877	3.4e-02
172	MGI:95823	Grin2d	glutamate receptor, ionotropic, NMDA2D (epsilon 4)	protein coding gene	0.2729	3.5e-02
173	MGI:1916282	Lyzl4	lysozyme-like 4	protein coding gene	-0.4783	3.5e-02
174	MGI:1916973	Rpain	RPA interacting protein	protein coding gene	-0.2462	3.6e-02
175	MGI:3826565	Runx2os3	runt related transcription factor 2, opposite strand 3	antisense lncRNA gene	-0.4106	3.6e-02
176	MGI:1333854	Gab2	growth factor receptor bound protein 2-associated protein 2	protein coding gene	0.2955	3.6e-02
177	MGI:1349393	Polr2f	polymerase (RNA) II (DNA directed) polypeptide F	protein coding gene	-0.3428	3.6e-02
178	MGI:3783068	Gm15624	predicted gene 15624	lncRNA gene	0.436	3.6e-02
179	MGI:1889576	Cntrl	centriolin	protein coding gene	0.2292	3.7e-02
180	MGI:1916556	Efcab9	EF-hand calcium binding domain 9	protein coding gene	-0.3121	3.7e-02
181	MGI:5663837	Gm43700	predicted gene 43700	lncRNA gene	-0.5444	3.7e-02
182	MGI:3643066	Gm5526	predicted pseudogene 5526	pseudogene	-0.6133	3.7e-02
183	MGI:1922774	Tex48	testis expressed 48	protein coding gene	-0.3204	3.7e-02
184	MGI:1914957	Mrpl24	mitochondrial ribosomal protein L24	protein coding gene	-0.3774	3.7e-02
185	MGI:108174	Prkg1	protein kinase, cGMP-dependent, type I	protein coding gene	-0.4284	3.7e-02
186	MGI:3603204	Piezo1	piezo-type mechanosensitive ion channel component 1	protein coding gene	0.4305	3.7e-02
187	MGI:5590791	Gm31632	predicted gene, 31632	lncRNA gene	-0.4364	3.7e-02
188	MGI:2386306	Eppk1	epiplakin 1	protein coding gene	0.3002	3.7e-02
189	MGI:1889376	Ccdc126	coiled-coil domain containing 126	protein coding gene	-0.3364	3.7e-02
190	MGI:1918334	4933409D19Rik	RIKEN cDNA 4933409D19 gene	lncRNA gene	-0.3745	3.7e-02
191	MGI:1096570	Tex264	testis expressed gene 264	protein coding gene	-0.217	3.8e-02
192	MGI:88192	Smarca4	SWI/SNF related, matrix associated, actin dependent regulator of chromatin, subfamily a, member 4	protein coding gene	0.2584	3.8e-02
193	MGI:2444133	Heatr5a	HEAT repeat containing 5A	protein coding gene	-0.2638	3.8e-02
194	MGI:1347352	Hunk	hormonally upregulated Neu-associated kinase	protein coding gene	-0.2662	3.8e-02
195	MGI:1922722	Cfap126	cilia and flagella associated protein 126	protein coding gene	-0.2667	3.9e-02
196	MGI:5625143	Gm42258	predicted gene, 42258	lncRNA gene	-0.3607	3.9e-02
197	MGI:95388	Emx2	empty spiracles homeobox 2	protein coding gene	0.3055	4.0e-02
198	MGI:2180139	Edem1	ER degradation enhancer, mannosidase alpha-like 1	protein coding gene	-0.3329	4.0e-02
199	MGI:3644785	Gm6012	predicted gene 6012	pseudogene	-0.4661	4.0e-02
200	MGI:1917407	2210409D07Rik	RIKEN cDNA 2210409D07 gene	lncRNA gene	0.5095	4.0e-02
201	MGI:1930780	Myh10	myosin, heavy polypeptide 10, non-muscle	protein coding gene	0.1964	4.1e-02
202	MGI:1918929	Atp5h	ATP synthase, H+ transporting, mitochondrial F0 complex, subunit D	protein coding gene	-0.3568	4.1e-02
203	MGI:2443607	Rpp38	ribonuclease P/MRP 38 subunit	protein coding gene	-0.1838	4.1e-02
204	MGI:1928897	Piwil1	piwi-like RNA-mediated gene silencing 1	protein coding gene	0.2557	4.1e-02
205	MGI:2682319	Kmt2d	lysine (K)-specific methyltransferase 2D	protein coding gene	0.2762	4.1e-02
206	MGI:5623594	Gm40709	predicted gene, 40709	lncRNA gene	-0.2874	4.1e-02
207	MGI:1918416	4933424G06Rik	RIKEN cDNA 4933424G06 gene	protein coding gene	-0.323	4.1e-02
208	MGI:6098081	Gm48537	predicted gene, 48537	pseudogene	-0.329	4.1e-02
209	MGI:97623	Plp1	proteolipid protein (myelin) 1	protein coding gene	-0.3523	4.1e-02
210	MGI:106030	Gucy2d	guanylate cyclase 2d	protein coding gene	-0.4003	4.1e-02
211	MGI:97363	Notch1	notch 1	protein coding gene	0.4414	4.1e-02
212	MGI:2139758	Clca2	chloride channel accessory 2	protein coding gene	0.5013	4.1e-02
213	MGI:2147613	Aldh3b2	aldehyde dehydrogenase 3 family, member B2	protein coding gene	-0.3056	4.2e-02
214	MGI:1913192	Fhl5	four and a half LIM domains 5	protein coding gene	-0.3326	4.2e-02
215	MGI:99510	Tmsb4x	thymosin, beta 4, X chromosome	protein coding gene	-0.391	4.2e-02
216	MGI:2441982	Aldh5a1	aldhehyde dehydrogenase family 5, subfamily A1	protein coding gene	0.5398	4.2e-02
217	MGI:3782957	Gm15509	predicted gene 15509	lncRNA gene	-0.358	4.2e-02
218	MGI:5012120	Gm19935	predicted gene, 19935	protein coding gene	-0.3978	4.2e-02
219	MGI:2684980	Mms22l	MMS22-like, DNA repair protein	protein coding gene	-0.4003	4.2e-02
220	MGI:5624812	Gm41927	predicted gene, 41927	lncRNA gene	-0.568	4.2e-02
221	MGI:1930190	Cramp1l	cramped chromatin regulator homolog 1	protein coding gene	0.214	4.3e-02
222	MGI:1921212	4930441J16Rik	RIKEN cDNA 4930441J16 gene	lncRNA gene	-0.3483	4.3e-02
223	MGI:5623163	Gm40278	predicted gene, 40278	lncRNA gene	0.3139	4.3e-02
224	MGI:3030198	Olfr364-ps1	olfactory receptor 364, pseudogene 1	pseudogene	-0.4802	4.3e-02
225	MGI:5623582	Gm40697	predicted gene, 40697	lncRNA gene	-0.5331	4.3e-02
226	MGI:5591789	Gm32630	predicted gene, 32630	lncRNA gene	-0.3909	4.3e-02
227	MGI:2687278	Zfp523	zinc finger protein 523	protein coding gene	0.2617	4.3e-02
228	MGI:1333816	Mrpl41	mitochondrial ribosomal protein L41	protein coding gene	-0.3502	4.3e-02
229	MGI:1347077	Bdp1	B double prime 1, subunit of RNA polymerase III transcription initiation factor IIIB	protein coding gene	0.2961	4.3e-02
230	MGI:2442092	Wnk1	WNK lysine deficient protein kinase 1	protein coding gene	0.2236	4.3e-02
231	MGI:1931026	Sertad2	SERTA domain containing 2	protein coding gene	0.1539	4.4e-02
232	MGI:1914939	Aldh3b1	aldehyde dehydrogenase 3 family, member B1	protein coding gene	-0.193	4.4e-02
233	MGI:2146005	Mtbp	Mdm2, transformed 3T3 cell double minute p53 binding protein	protein coding gene	-0.2072	4.4e-02
234	MGI:1333753	Pdcd6ip	programmed cell death 6 interacting protein	protein coding gene	0.1823	4.4e-02
235	MGI:2681832	Cspp1	centrosome and spindle pole associated protein 1	protein coding gene	0.1992	4.4e-02
236	MGI:1927167	Morf4l2	mortality factor 4 like 2	protein coding gene	-0.2598	4.4e-02
237	MGI:3645537	Gm5676	predicted gene 5676	pseudogene	-0.3753	4.4e-02
238	MGI:5663116	Gm42979	predicted gene 42979	unclassified gene	0.3808	4.4e-02
239	MGI:1923112	4930572O13Rik	RIKEN cDNA 4930572O13 gene	lncRNA gene	-0.43	4.5e-02
240	MGI:2446242	Atxn2l	ataxin 2-like	protein coding gene	0.2379	4.5e-02
241	MGI:2444804	Bod1l	biorientation of chromosomes in cell division 1-like	protein coding gene	0.2753	4.5e-02
242	MGI:1340030	Crlf1	cytokine receptor-like factor 1	protein coding gene	-0.2814	4.5e-02
243	MGI:3705833	Gm15363	predicted gene 15363	pseudogene	-0.4817	4.5e-02
244	MGI:1922762	Gpx6	glutathione peroxidase 6	protein coding gene	-0.3553	4.5e-02
245	MGI:106221	Capza3	capping protein (actin filament) muscle Z-line, alpha 3	protein coding gene	-0.3083	4.5e-02
246	MGI:2142951	Edc3	enhancer of mRNA decapping 3	protein coding gene	-0.1955	4.6e-02
247	MGI:2138968	Clp1	CLP1, cleavage and polyadenylation factor I subunit	protein coding gene	-0.2708	4.6e-02
248	MGI:5592057	Gm32898	predicted gene, 32898	lncRNA gene	0.3774	4.6e-02
249	MGI:3708120	Gm15246	predicted gene 15246	lncRNA gene	-0.5353	4.6e-02
250	MGI:1921222	4930448C13Rik	RIKEN cDNA 4930448C13 gene	lncRNA gene	-0.2184	4.7e-02
251	MGI:5589054	Gm29895	predicted gene, 29895	lncRNA gene	-0.4802	4.7e-02
252	MGI:1924074	Mtfr1l	mitochondrial fission regulator 1-like	protein coding gene	-0.1992	4.7e-02
253	MGI:1925873	1700041B01Rik	RIKEN cDNA 1700041B01 gene	lncRNA gene	0.2846	4.7e-02
254	MGI:3641721	Gm10829	predicted gene 10829	lncRNA gene	0.5045	4.7e-02
255	MGI:1914889	4930474N09Rik	RIKEN cDNA 4930474N09 gene	lncRNA gene	-0.274	4.7e-02
256	MGI:2149781	4932431P20Rik	RIKEN cDNA 4932431P20 gene	lncRNA gene	0.2603	4.8e-02
257	MGI:2136971	Allc	allantoicase	protein coding gene	-0.3271	4.8e-02
258	MGI:1923628	Ropn1	ropporin, rhophilin associated protein 1	protein coding gene	-0.3277	4.8e-02
259	MGI:6366349	Gm52245	predicted gene, 52245	lncRNA gene	-0.3637	4.9e-02
260	MGI:6096277	Gm47368	predicted gene, 47368	lncRNA gene	-0.316	4.9e-02
261	MGI:2429943	Gbp5	guanylate binding protein 5	protein coding gene	-0.4407	4.9e-02

## Sheet: ES
Differentialy expressed genes in elongated spermatids gfp/gfp VS. wild type (E-MTAB-12471
	ID	Name	Description	Gene type	log2 Fold Change	Adjusted p-value
1	MGI:2152406	Trim66	tripartite motif-containing 66	protein coding gene	-1.573	2.3e-11
2	MGI:1096865	Aqp2	aquaporin 2	protein coding gene	-1.928	1.8e-03
